# Supplementary material for: Unveiling the Influences of In Situ Carbon Content on the Structure and Electrochemical Properties of MoS2/C Composites
Source: Molecules. 2024 Sep 23;29(18):4513. doi: 10.3390/molecules29184513 (PMC11435134; doi:10.3390/molecules29184513)
Supplement: Supplementary file 1 [file molecules-29-04513-s001.zip]

Archive with 1 entries (1 files):
- molecules-3125666-supplementary.pdf
